# Supplementary material for: Biological control under climate change: Distribution patterns of the South American fruit fly, Anastrepha fraterculus and two of its parasitoids in the Americas
Source: PLoS One. 2025 Jun 11;20(6):e0325761. doi: 10.1371/journal.pone.0325761 (PMC12157005; doi:10.1371/journal.pone.0325761)
Supplement: S1 Table — (XLSX) [file pone.0325761.s003.xlsx]

## Sheet: GCM 
GCM Source id	Institution Id	Release year	label	Label extended	Licence	Exceptions contact	History
ACCESS-CM2	CSIRO-ARCCSS	2019	ACCESS-CM2	Australian Community Climate and Earth System Simulator Climate Model Version 2	CC BY 4.0	@csiro.au <- access_csiro	2019-11-08: initially published under CC BY-SA 4.0; 2022-06-10: relaxed to CC BY 4.0
ACCESS-ESM1-5	CSIRO	2019	ACCESS-ESM1.5	Australian Community Climate and Earth System Simulator Earth System Model Version 1.5	CC BY 4.0	@csiro.au <- access_csiro	2019-11-12: initially published under CC BY-SA 4.0; 2022-06-10: relaxed to CC BY 4.0
AWI-CM-1-1-MR	AWI	2018	AWI-CM 1.1 MR	AWI-CM 1.1 MR	CC BY 4.0	@awi.de <- mip-contact	2018-12-18: initially published under CC BY-SA 4.0; 2022-06-22: relaxed to CC BY 4.0
BCC-CSM2-MR	BCC	2017	BCC-CSM 2 MR	BCC-CSM 2 MR	CC BY 4.0	@cma.gov.cn <- twwu	2018-10-09: initially published under CC BY-SA 4.0; 2022-09-28 relaxed to CC BY 4.0
CanESM5	CCCma	2019	CanESM5	CanESM5	CC BY 4.0	@ec.gc.ca <- f.cccma.info-info.ccmac.f	2019-03-06: initially published under CC BY-SA 4.0; 2022-09-27: relaxed to CC BY 4.0
CanESM5-CanOE	CCCma	2019	CanESM5-CanOE	CanESM5-CanOE	CC BY 4.0	@ec.gc.ca <- f.cccma.info-info.ccmac.f	2019-04-29: initially published under CC BY-SA 4.0; 2022-09-27: relaxed to CC BY 4.0
CMCC-ESM2	CMCC	2017	CMCC-ESM2	CMCC-ESM2	CC BY 4.0	@cmcc.it <- tomas.lovato	2020-02-03: initially published under CC BY-SA 4.0; 2022-06-27: relaxed to CC BY 4.0
CNRM-CM6-1	CNRM-CERFACS	2017	CNRM-CM6-1	CNRM-CM6-1	CC BY 4.0	@cerfacs.fr <- contact.cmip6	2018-06-26: initially published under CC BY-NC-SA 4.0; 2022-06-17: relaxed to CC BY 4.0
CNRM-CM6-1-HR	CNRM-CERFACS	2017	CNRM-CM6-1-HR	CNRM-CM6-1-HR	CC BY 4.0	@cerfacs.fr <- contact.cmip6	2019-02-21: initially published under CC BY-NC-SA 4.0; 2022-06-17: relaxed to CC BY 4.0
CNRM-ESM2-1	CNRM-CERFACS	2017	CNRM-ESM2-1	CNRM-ESM2-1	CC BY 4.0	@meteo.fr <- contact.cmip	2018-09-14: initially published under CC BY-NC-SA 4.0; 2022-06-17: relaxed to CC BY 4.0
EC-Earth3-Veg	EC-Earth-Consortium	2019	EC-Earth3-Veg	EC-Earth3-Veg	CC BY 4.0	@ec-earth.org <- cmip6-data	2019-04-10: initially published under CC BY-SA 4.0; 2022-06-02: relaxed to CC BY 4.0
EC-Earth3-Veg-LR	EC-Earth-Consortium	2019	EC-Earth3-Veg-LR	EC-Earth3-Veg-LR	CC BY 4.0	@ec-earth.org <- cmip6-data	2020-02-13: initially published under CC BY-SA 4.0; 2022-06-02: relaxed to CC BY 4.0
FIO-ESM-2-0	FIO-QLNM	2018	FIO-ESM 2.0	FIO-ESM 2.0	CC BY 4.0	@fio.org.cn <- songroy	2019-09-10: initially published under CC BY-SA 4.0; 2022-09-27: relaxed to CC BY 4.0
GFDL-ESM4	NOAA-GFDL	2018	GFDL-ESM4	GFDL-ESM4	CC BY 4.0	@noaa.gov <- gfdl.climate.model.info	2018-07-01: initially published under CC BY-SA 4.0; 2022-06-08: relaxed to CC BY 4.0
GISS-E2-1-G	NASA-GISS	2019	GISS-E2.1G	GISS-E2.1G	CC0 1.0	@lists.nasa.gov <- cmip-giss-l	2018-08-21: initially published under CC BY-SA 4.0; 2021-12-01: relaxed to CC0 1.0
GISS-E2-1-H	NASA-GISS	2019	GISS-E2.1H	GISS-E2.1H	CC0 1.0	@lists.nasa.gov <- cmip-giss-l	2018-08-24: initially published under CC BY-SA 4.0; 2021-12-01: relaxed to CC0 1.0
HadGEM3-GC31-LL	MOHC NERC	2016	HadGEM3-GC31-LL	HadGEM3-GC3.1-N96ORCA1	CC BY 4.0	@metoffice.gov.uk <- cmip6.hadgem3	2017-09-21: initially published under CC BY-SA 4.0; 2021-11-15: relaxed to CC BY 4.0
INM-CM4-8	INM	2016	INM-CM4-8	INM-CM4-8	CC BY 4.0	@gmail.com <- volodinev	2019-05-28: initially published under CC BY-SA 4.0; 2022-09-27: relaxed to CC BY 4.0
INM-CM5-0	INM	2016	INM-CM5-0	INM-CM5-0	CC BY 4.0	@gmail.com <- volodinev	2019-06-10: initially published under CC BY-SA 4.0; 2022-09-27: relaxed to CC BY 4.0
IPSL-CM6A-LR	IPSL	2017	IPSL-CM6A-LR	IPSL-CM6A-LR	CC BY 4.0	@listes.ipsl.fr <- ipsl-cmip6	2018-03-14: initially published under CC BY-NC-SA 4.0; 2022-06-03: relaxed to CC BY 4.0
MIROC-ES2L	MIROC	2018	MIROC-ES2L	MIROC-ES2L	CC BY 4.0	@jamstec.go.jp <- miroc-cmip6	2019-08-23: initially published under CC BY-SA 4.0; 2022-06-10: relaxed to CC BY 4.0
MIROC6	MIROC	2017	MIROC6	MIROC6	CC BY 4.0	@jamstec.go.jp <- miroc-cmip6	2018-12-12: initially published under CC BY-SA 4.0; 2022-06-10: relaxed to CC BY 4.0
MPI-ESM1-2-HR	MPI-M DWD DKRZ	2017	MPI-ESM1.2-HR	MPI-ESM1.2-HR	CC BY 4.0	@dkrz.de <- cmip6-mpi-esm	2017-10-03: initially published under CC BY-SA 4.0; 2022-06-16: relaxed to CC BY 4.0
MPI-ESM1-2-LR	MPI-M AWI DKRZ DWD	2017	MPI-ESM1.2-LR	MPI-ESM1.2-LR	CC BY 4.0	@dkrz.de <- cmip6-mpi-esm	2019-07-10: initially published under CC BY-SA 4.0; 2022-06-16: relaxed to CC BY 4.0
MRI-ESM2-0	MRI	2017	MRI-ESM2.0	MRI-ESM2.0	CC BY 4.0	@mri-jma.go.jp <- mdeushi	2019-02-22: initially published under CC BY-SA 4.0; 2022-08-07: relaxed to CC BY 4.0
UKESM1-0-LL	MOHC NERC NIMS-KMA NIWA	2018	UKESM1.0-LL	UKESM1.0-N96ORCA1	CC BY 4.0	@metoffice.gov.uk <- cmip6.ukesm1	2019-04-04: initially published under CC BY-SA 4.0; 2021-11-15: relaxed to CC BY 4.0
