# Supplementary material for: Biological control under climate change: Distribution patterns of the South American fruit fly, Anastrepha fraterculus and two of its parasitoids in the Americas
Source: PLoS One. 2025 Jun 11;20(6):e0325761. doi: 10.1371/journal.pone.0325761 (PMC12157005; doi:10.1371/journal.pone.0325761)
Supplement: S2 Table — (XLSX) [file pone.0325761.s004.xlsx]

## Sheet: A.fraterculus
	Suitable area km2					Unsuitable area km2
		RCP 45		RCP 85			RCP 45		RCP 85
Country	Current prediction	2021-2040	2041-2060	2021-2040	2041-2060	Current prediction	2021-2040	2041-2060	2021-2040	2041-2060	Total country area km2
Anguilla	63.8702	63.8702	63.8702	63.8702	63.8702	0	0	0	0	0	63.8702
Antigua and Barbuda	431.405	431.405	431.405	431.405	431.405	0	0	0	0	0	431.405
Argentina	587091	593173	618620	598429	642447	2.19477e+06	2.18869e+06	2.16324e+06	2.18343e+06	2.13941e+06	2.78186e+06
Aruba	153.383	153.383	153.383	153.383	153.383	0	0	0	0	0	153.383
Barbados	387.392	387.392	387.392	387.392	387.392	0	0	0	0	0	387.392
Belize	22487.5	22656.8	22656.8	22656.8	22656.8	169.251	0	0	0	0	22656.7
Bermuda	65.5442	65.5442	65.5442	65.5442	65.5442	0	0	0	0	0	65.5442
Bolivia	713544	877030	886923	881093	879966	373085	209599	199706	205536	206662	1.08663e+06
Brazil	4.8927e+06	5.50891e+06	5.81722e+06	5.48987e+06	5.98221e+06	3.07319e+06	2.45668e+06	2.14613e+06	2.47371e+06	1.98115e+06	7.96589e+06
British Virgin Islands	126.545	126.545	126.545	126.545	126.545	0	0	0	0	0	126.545
Canada	14135.9	27003.5	24702.6	20457.2	28147.3	9.8928e+06	9.87994e+06	9.88224e+06	9.88648e+06	9.87879e+06	9.90694e+06
Cayman Islands	280.534	280.534	280.534	280.534	280.534	0	0	0	0	0	280.534
Chile	493569	476732	471784	477746	466867	241502	258340	263288	257326	268205	735072
Colombia	800969	1.09106e+06	1.12613e+06	1.10252e+06	1.1278e+06	332942	42852.9	7779.01	31389.2	6110.39	1.13391e+06
Costa Rica	45385.3	49550.8	50336.3	49665.6	50164.2	5802.97	1637.47	851.984	1522.7	1024.08	51188.3
Cuba	105250	108676	108636	108636	108718	3468.49	42.1288	82.4017	82.4017	0	108718
Cura√ßao	425.252	425.252	425.252	425.252	425.252	0	0	0	0	0	425.252
Dominica	692.138	692.138	692.138	692.138	692.138	0	0	0	0	0	692.138
Dominican Republic	47216.2	47348.2	47602.8	47580.5	47570.3	886.982	755.048	500.443	522.759	532.893	48103.2
Ecuador	249100	252046	253463	252946	253721	4923.6	1977.31	560.186	1076.73	302.341	254023
El Salvador	17317	17958	18087.4	17766.4	18229.2	2980.71	2339.74	2210.34	2531.31	2068.52	20297.8
Falkland Islands	124.616	0	15.8751	0	0	11184.8	11309.4	11293.5	11309.4	11309.4	11309.4
Greenland	12017.3	884.179	1171.6	819.298	1068.62	2.12884e+06	2.13997e+06	2.13968e+06	2.14004e+06	2.13979e+06	2.14086e+06
Grenada	283.032	283.032	283.032	283.032	283.032	0	0	0	0	0	283.032
Guatemala	101823	101701	101428	101502	101570	6262.64	6384.74	6658.34	6584.19	6516.15	108086
Guyana	179674	192019	198625	190183	203756	31309.5	18964.3	12358.7	20800.1	7227.58	210983
Haiti	24465.2	24533.5	25126.8	25191.7	25562.1	2135.11	2066.9	1473.59	1408.66	1038.21	26600.4
Honduras	99883.4	105583	105630	105431	106654	12749.2	7049.54	7002.38	7201.42	5978.2	112633
Jamaica	10780.6	10869.4	10869.4	10869.4	10869.4	88.8392	0	0	0	0	10869.4
Mexico	777804	749469	724171	744406	712736	1.17751e+06	1.20585e+06	1.23115e+06	1.21091e+06	1.24258e+06	1.95532e+06
Montserrat	79.513	79.513	79.513	79.513	79.513	0	0	0	0	0	79.513
Nicaragua	113093	113772	115438	113630	120452	15546.1	14867	13201.9	15009.3	8187.17	128639
Panama	70383.3	71866.4	72798.8	72240.8	72980.4	3310.08	1827	894.627	1452.61	713.09	73693.4
Paraguay	340240	327442	328793	329560	329321	59709.5	72507	71156.8	70389.4	70628.2	399949
Peru	1.2308e+06	1.24211e+06	1.2664e+06	1.24952e+06	1.26554e+06	59547.9	48237.7	23940.8	40821.4	24799.5	1.29034e+06
Puerto Rico	8821.72	8867.66	8867.66	8867.66	8867.66	45.934	0	0	0	0	8867.66
Saint Barthelemy	23.7041	23.7041	23.7041	23.7041	23.7041	0	0	0	0	0	23.7041
Saint Kitts and Nevis	225.54	225.54	225.54	225.54	225.54	0	0	0	0	0	225.54
Saint Lucia	548.047	548.047	548.047	548.047	548.047	0	0	0	0	0	548.047
Saint Martin	36.4969	36.4969	36.4969	36.4969	36.4969	0	0	0	0	0	36.4969
Saint Pierre and Miquelon	0	0	0	0	0	202.489	202.489	202.489	202.489	202.489	202.489
Saint Vincent and the Grenadines	306.63	306.63	306.63	306.63	306.63	0	0	0	0	0	306.63
Sint Maarten	41.2916	41.2916	41.2916	41.2916	41.2916	0	0	0	0	0	41.2916
Suriname	124158	144847	144847	144847	144847	20689	0	0	0	0	144847
The Bahamas	12413.5	12413.5	12413.5	12413.5	12413.5	0	0	0	0	0	12413.5
Trinidad and Tobago	5049.89	5049.89	5049.89	5049.89	5049.89	0	0	0	0	0	5049.89
Turks and Caicos Islands	313.812	313.812	313.812	313.812	313.812	0	0	0	0	0	313.812
United States of America	904132	1.10036e+06	1.10108e+06	1.10006e+06	1.16661e+06	8.54752e+06	8.35129e+06	8.35057e+06	8.35159e+06	8.28504e+06	9.45165e+06
United States Virgin Islands	306.827	306.827	306.827	306.827	306.827	0	0	0	0	0	306.827
Uruguay	177373	177373	177373	177373	177373	0	0	0	0	0	177373
Venezuela	775556	806230	829609	814095	840235	134324	103651	80271.7	95785.7	69645.2	909881
Grand Total	1.29621e+07	1.42723e+07	1.46807e+07	1.42802e+07	1.49392e+07	2.83375e+07	2.7027e+07	2.66164e+07	2.70171e+07	2.63579e+07	4.12996e+07
	0.614207	0.691563	0.730266	0.689172	0.750978

## Sheet: D. areolatus
	Suitable area km2					Unsuitable area km2
		RCP 45		RCP 85			RCP 45		RCP 85
Country	Current prediction	2021-2040	2041-2060	2021-2040	2041-2060	Current prediction	2021-2040	2041-2060	2021-2040	2041-2060	Total country area km2
Anguilla	63.8702	63.8702	63.8702	63.8702	63.8702						63.8702
Antigua and Barbuda	431.405	431.405	431.405	431.405	431.405						431.405
Argentina	34462.7	155839	230227	164591	237198	2.7474e+06	2.62602e+06	2.55163e+06	2.61727e+06	2.54466e+06	2.78186e+06
Aruba	153.383	153.383	153.383	153.383	153.383						153.383
Barbados	387.392	387.392	387.392	387.392	387.392						387.392
Belize	17581.8	19119.5	19618.1	19332.3	19966.3	5074.92	3537.12	3038.55	3324.35	2690.22	22656.7
Bermuda	65.5442	65.5442	65.5442	65.5442	65.5442						65.5442
Bolivia	501310	684442	738636	692424	743198	585318	402187	347992	394205	343430	1.08663e+06
Brazil	5.51354e+06	6.28988e+06	6.79088e+06	6.36178e+06	7.14062e+06	2.45115e+06	1.67482e+06	1.17612e+06	1.60293e+06	826473	7.96469e+06
British Virgin Islands	126.545	126.545	126.545	126.545	126.545						126.545
Canada	676.305					9.90626e+06	9.90694e+06	9.90694e+06	9.90694e+06	9.90694e+06	9.90694e+06
Cayman Islands	280.534	280.534	280.534	280.534	280.534						280.534
Chile	5222.62	5074.98	5532.91	4935.95	5779.6	729849	729997	729539	730136	729292	735072
Colombia	300906	558633	601495	570850	639526	833005	575279	532416	563062	494386	1.13391e+06
Costa Rica	26564.3	27924.1	29621.4	28102.9	30333.8	24624	23264.2	21566.8	23085.3	20854.5	51188.3
Cuba	104736	108718	108718	108718	108718	3982.52					108718
Cura√ßao	425.252	425.252	425.252	425.252	425.252						425.252
Dominica	692.138	692.138	692.138	692.138	692.138						692.138
Dominican Republic	36869.4	40015.8	42742.3	40603.8	45641.5	11233.9	8087.47	5360.9	7499.45	2461.71	48103.2
Ecuador	78699.3	88922.2	98603.5	90857.1	100414	175324	165101	155420	163166	153609	254023
El Salvador	19929	20185	20237.5	20184.3	20258	368.757	112.784	60.2858	113.438	39.7074	20297.8
Falkland Islands						11309.4	11309.4	11309.4	11309.4	11309.4	11309.4
Greenland						2.14086e+06	2.14086e+06	2.14086e+06	2.14086e+06	2.14086e+06	2.14086e+06
Grenada	283.032	283.032	283.032	283.032	283.032						283.032
Guatemala	77419.4	83528.8	89908.1	84932.6	90543.2	30666.5	24557.2	18178.1	23153.4	17543	108086
Guyana	204968	203568	202000	201210	200844	6015.33	7415.54	8983.12	9773.44	10139.1	210983
Haiti	21723.8	23792.2	24384.3	24208.9	24917.1	4876.57	2808.2	2216.03	2391.47	1683.23	26600.4
Honduras	101970	95742.6	99657.7	97108	103124	10662.6	16890	12974.9	15524.6	9508.97	112633
Jamaica	8764.42	8463.61	8490.79	8703.01	9020.05	2105	2405.81	2378.62	2166.41	1849.36	10869.4
Mexico	521749	664875	697620	669838	713374	1.43357e+06	1.29044e+06	1.2577e+06	1.28548e+06	1.24194e+06	1.95532e+06
Montserrat	79.513	79.513	79.513	79.513	79.513						79.513
Nicaragua	123857	124414	124124	124035	126187	4782.56	4225.75	4515.21	4604.59	2452.1	128639
Panama	60955.2	62203.2	63773.3	62865.5	66029.7	12738.2	11490.2	9920.16	10828	7663.72	73693.4
Paraguay	135918	272322	290512	265099	296782	264031	127627	109437	134851	103168	399949
Peru	216256	328424	397028	348017	468403	1.07409e+06	961920	893316	942326	821941	1.29034e+06
Puerto Rico	7704.33	7959.41	8359.63	8023.52	8487.93	1163.32	908.247	508.028	844.139	379.728	8867.65
Saint Barthelemy	23.7041	23.7041	23.7041	23.7041	23.7041						23.7041
Saint Kitts and Nevis	225.54	225.54	225.54	225.54	225.54						225.54
Saint Lucia	516.261	548.047	548.047	548.047	548.047	31.7672					548.029
Saint Martin	36.4969	36.4969	36.4969	36.4969	36.4969						36.4969
Saint Pierre and Miquelon						202.489	202.489	202.489	202.489	202.489	202.489
Saint Vincent and the Grenadines	306.63	306.63	306.63	306.63	306.63						306.63
Sint Maarten	41.2916	41.2916	41.2916	41.2916	41.2916						41.2916
Suriname	111669	139376	144084	141887	144847	33177.8	5470.61	763.051	2959.89		144847
The Bahamas	12413.5	12413.5	12413.5	12413.5	12413.5						12413.5
Trinidad and Tobago	4556.18	5049.89	5049.89	5049.89	5049.89	493.697					5049.88
Turks and Caicos Islands	313.812	313.812	313.812	313.812	313.812						313.812
United States of America	109461	209552	230995	215444	220953	9.34219e+06	9.2421e+06	9.22065e+06	9.23621e+06	9.2307e+06	9.45165e+06
United States Virgin Islands	306.827	306.827	306.827	306.827	306.827						306.827
Uruguay	2327.7	2942.98	2954.18	3157.22	3706.74	175045	174430	174419	174216	173666	177373
Venezuela	524730	592443	624053	601012	656332	385150	317437	285827	308868	253548	909880
Grand Total	8.89169e+06	1.08406e+07	1.17165e+07	1.09802e+07	1.22475e+07	3.24067e+07	3.04578e+07	2.95842e+07	3.03183e+07	2.90534e+07	4.12984e+07
	0.215303	0.262495	0.283703	0.265874	0.29656	0.784697	0.737506	0.716352	0.734127	0.703498	1

## Sheet: D. longicaudata
	Suitable area km2					Unsuitable area km2
		RCP 45		RCP 85			RCP 45		RCP 85
Country	Current prediction	2021-2040	2041-2060	2021-2040	2041-2060	Current prediction	2021-2040	2041-2060	2021-2040	2041-2060	Total country area km2
Anguilla	63.8702	63.8702	63.8702	63.8702	63.8702						63.8702
Antigua and Barbuda	431.405	431.405	431.405	431.405	431.405						431.405
Argentina	679368	764671	821945	778982	855688	2.10249e+06	2.01719e+06	1.95991e+06	2.00288e+06	1.92617e+06	2.78186e+06
Aruba	153.383	153.383	153.383	153.383	153.383						153.383
Barbados	387.392	387.392	387.392	387.392	387.392						387.392
Belize	22656.1	22656.8	22656.8	22656.8	22656.8	0.694384					22656.8
Bermuda	65.5442	65.5442	65.5442	65.5442	65.5442						65.5442
Bolivia	866967	869384	872764	869526	874926	219662	217245	213864	217102	211703	1.08663e+06
Brazil	7.33818e+06	7.50637e+06	7.58388e+06	7.52205e+06	7.68569e+06	621355	453326	375889	437689	274094	7.95954e+06
British Virgin Islands	81.4963	126.545	126.545	126.545	126.545	45.0483					126.545
Canada	57370.6	67034.5	72115.8	67587.6	73287.5	9.84957e+06	9.8399e+06	9.83482e+06	9.83935e+06	9.83365e+06	9.90694e+06
Cayman Islands	280.534	280.534	280.534	280.534	280.534						280.534
Chile	63585.7	49154.6	47152	49177.2	43273.7	671486	685917	687920	685895	691798	735072
Colombia	1.01347e+06	1.03971e+06	1.04996e+06	1.04083e+06	1.05305e+06	120441	94199.2	83954.7	93077.4	80859.4	1.13391e+06
Costa Rica	51188.3	51188.3	51188.3	51188.3	51188.3						51188.3
Cuba	103239	105746	106473	106061	106604	5479.51	2972.01	2244.98	2657.84	2114.55	108718
Cura√ßao	425.252	425.252	425.252	425.252	425.252						425.252
Dominica	190.432	411.471	556.044	432.141	556.021	501.698	280.665	136.086	259.996	136.11	692.13
Dominican Republic	30611.6	41401.5	44248.9	41737.5	45397.4	17491.6	6701.75	3854.33	6365.74	2705.84	48103.2
Ecuador	188774	196383	202979	196997	205816	65249.2	57640.1	51044.7	57025.9	48207.4	254023
El Salvador	19359.4	19665.5	19948.5	19656.4	20236.1	938.351	632.298	349.215	641.364	61.6307	20297.7
Falkland Islands						11309.4	11309.4	11309.4	11309.4	11309.4	11309.4
Greenland						2.14086e+06	2.14086e+06	2.14086e+06	2.14086e+06	2.14086e+06	2.14086e+06
Grenada	262.341	283.032	283.032	283.032	283.032	20.691					283.032
Guatemala	102668	105131	106012	105150	107411	5418.06	2954.54	2073.81	2936.16	674.958	108086
Guyana	207951	210830	210983	210850	210983	3031.93	153.628		133.134		210983
Haiti	23230.3	25407.9	25904.2	25502.7	26083.4	3370.05	1192.46	696.148	1097.69	516.974	26600.4
Honduras	97589.5	104342	107021	105343	107558	15043.1	8291.07	5611.92	7289.18	5074.34	112633
Jamaica	7706.09	8824.43	9313.26	8700.33	9464.89	3163.33	2044.99	1556.15	2169.09	1404.52	10869.4
Mexico	946838	1.1392e+06	1.21813e+06	1.15255e+06	1.28156e+06	1.00848e+06	816116	737188	802765	673759	1.95532e+06
Montserrat	14.7599	58.6977	79.513	58.6977	79.513	64.7526	20.8153		20.8153		79.5126
Nicaragua	128208	128639	128639	128639	128639	431.426					128639
Panama	73563.8	73693.4	73693.4	73693.4	73693.4	129.624					73693.4
Paraguay	383669	386687	376069	385698	369675	16280	13262.1	23880.2	14251.6	30274	399949
Peru	815113	847625	860489	850545	869742	475231	442719	429855	439799	420602	1.29034e+06
Puerto Rico	6689.15	7603.02	7800.37	7671.77	7672.7	2178.51	1264.64	1067.29	1195.89	1194.96	8867.66
Saint Barthelemy	23.7041	23.7041	23.7041	23.7041	23.7041						23.7041
Saint Kitts and Nevis	204.633	185.672	204.633	185.672	225.54	20.9076	39.8684	20.9076	39.8684		225.54
Saint Lucia	506.867	548.047	548.047	548.047	548.047	41.1795					548.047
Saint Martin	36.4969	36.4969	36.4969	36.4969	36.4969						36.4969
Saint Pierre and Miquelon						202.489	202.489	202.489	202.489	202.489	202.489
Saint Vincent and the Grenadines	181.824	306.63	306.63	306.63	286.012	124.806				20.618	306.63
Sint Maarten	41.2916	41.2916	41.2916	41.2916	41.2916						41.2916
Suriname	142056	144847	144847	144847	144847	2790.68					144847
The Bahamas	10241.5	12413.5	12413.5	12413.5	12413.5	2171.99					12413.5
Trinidad and Tobago	4838.66	5049.89	5049.89	5049.89	5049.89	211.229					5049.89
Turks and Caicos Islands	5.99223	313.812	313.812	313.812	313.812	307.82					313.812
United States of America	210258	280892	321000	283703	354362	9.24139e+06	9.17076e+06	9.13065e+06	9.16795e+06	9.09728e+06	9.45165e+06
United States Virgin Islands	173.825	306.827	306.827	306.827	306.827	133.002					306.827
Uruguay	5775.5	19315.1	43986.6	20732.4	63024.2	171597	158058	133386	156641	114349	177373
Venezuela	876625	901098	902702	901708	903129	33255.4	8782.89	7178.96	8172.71	6751.48	909880
Grand Total	1.44813e+07	1.51394e+07	1.5454e+07	1.51937e+07	1.57178e+07	2.6812e+07	2.6154e+07	2.58395e+07	2.60998e+07	2.55758e+07	4.12933e+07
	0.350694	0.366632	0.37425	0.367947	0.380637	0.649306	0.633372	0.625756	0.632058	0.619369
